# Supplementary material for: Molecular Characterization and Mechanistic Insights of a Thermostable Neoagarobiose Hydrolase Aga2457 from Alteromonas sp
Source: Mar Drugs. 2026 Mar 25;24(4):123. doi: 10.3390/md24040123 (PMC13118177; doi:10.3390/md24040123)
Supplement: Supplementary file 1 [file marinedrugs-24-00123-s001.zip]

Archive with 1 entries (1 files):
- marinedrugs-4220336-supplementary.pdf
